# Supplementary material for: Unlocking the Oxidative Performance of Peracetic Acid: A Comprehensive Review of Activation Pathways and Mechanisms for Environmental Remediation
Source: Toxics. 2025 Dec 19;14(1):6. doi: 10.3390/toxics14010006 (PMC12845966; doi:10.3390/toxics14010006)
Supplement: Supplementary file 1 [file toxics-14-00006-s001.zip]

Archive with 1 entries (1 files):
- toxics-4005654-supplementary.pdf
